# Supplementary material for: Genome-wide discovery and development of polymorphic microsatellites from Leishmania panamensis parasites circulating in central Panama
Source: Parasit Vectors. 2015 Oct 12;8:527. doi: 10.1186/s13071-015-1153-2 (PMC4603350; doi:10.1186/s13071-015-1153-2)
Supplement: Additional file 2: Supplementary Data — Table S1. Perfect microsatellite loci found in L. panamensis genome. Table S2. Specificity of new L. panamensis SSR panel on non-target DNAs. Table S3. Characterization of limits of detection for each described L. panamensis SSR locus. Table S4. Raw genotype data for all tested loci and Leishmania species. Table S5. Amplification profiles of described panel of microsatellites in species other than L. panamensis. Table S6. P values for exact test of pairwise linkage disequilibrium, as estimated in Arlequin v3.5.1.3. (XLSX 28 kb) [file 13071_2015_1153_MOESM2_ESM.xlsx]

## Sheet: Table S1
Table S1. Perfect microsatellite loci found in L. panamensis genome
	Ordered by motif:				Ordered by abundance:
		Number	Meat repeat			Number
	Motif	of loci	number		Motif	of loci
1	AC	8941	8		AC	8941
2	AG	7185	6		AG	7185
3	AT	592	9		AGC	736
4	CG	369	5		AT	592
5	AAC	116	5		ACC	414
6	AAG	10	5		AGG	399
7	AAT	26	6		CG	369
8	ACC	414	6		CCG	130
9	ACG	86	8		AAC	116
10	ACT	16	6		ACG	86
11	AGC	736	6		AGGG	68
12	AGG	399	6		ATC	37
13	ATC	37	6		ACCC	32
14	CCG	130	5		AAT	26
15	AAAC	7	5		ACAG	26
16	AAAT	4	6		ACTC	17
17	AACC	4	5		ACT	16
18	AAGG	6	6		ACCT	12
19	AATG	1	5		ACGC	11
20	ACAG	26	5		AAG	10
21	ACAT	8	5		AGGGG	10
22	ACCC	32	5		ACAT	8
23	ACCG	2	5		AAAC	7
24	ACCT	12	27		AGGC	7
25	ACGC	11	6		AAGG	6
26	ACGT	3	7		AGAGG	6
27	ACTC	17	5		AAAT	4
28	AGAT	3	6		AACC	4
29	AGCC	2	6		ACGT	3
30	AGCG	1	5		AGAT	3
31	AGGC	7	6		ACCG	2
32	AGGG	68	5		AGCC	2
33	ATCC	2	5		ATCC	2
34	ATGC	1	5		AATG	1
35	AAAGG	1	5		AGCG	1
36	AAATG	1	5		ATGC	1
37	AACCT	1	14		AAAGG	1
38	AATGG	1	5		AAATG	1
39	ACACC	1	5		AACCT	1
40	ACATC	1	7		AATGG	1
41	AGAGG	6	7		ACACC	1
42	AGCCC	1	6		ACATC	1
43	AGGGG	10	5		AGCCC	1

## Sheet: Table S2
	Table S2. Specificity of new L. panamensis SSR panel on non-target DNAs.
		Amplification signals obtained with genomic DNA of
	Locus	Lutzomyia sp.	Human DNA	L. panamensis
	M75	N.D.	N.D.	P
	M78	N.D.	N.D.	P
	M80	N.D.	N.D.	P
	M81	N.D.	N.D.	P
	M140	N.D.	N.D.	P
	M147	N.D.	N.D.	P
	M149	N.D.	N.D.	P
	M155	N.D.	N.D.	P
	M166	N.D.	N.D.*	P
	M196	N.D.	N.D.*	P
	M202	N.D.	N.D.	P
	M207	N.D.	N.D.*	P
	M233	N.D.	N.D.*	P
	M269	N.D.	N.D.*	P
	M292	N.D.	N.D.	P
	M329	N.D.	N.D.	P
	M402	N.D.	N.D.	P
	N.D., Not detectable
	N.D.*, very weak signal, usually below 200 relative fluorescent units and outside expected size range
	P, positive strong amplification signal (>1000 rfu) and within expected size range

## Sheet: Table S3
	Table S3. Characterization of limits of detection for each described L. panamensis SSR locus.
		Fluorescence peak intensity generated by known amounts of template*
	Locus	1ng	0.3ng	0.1ng	0.03ng	0.01ng
	M75	18000	14000	10000	8000	4000
	M78	10000	4000	1000	200	100
	M81	10000	10000	10000	5000	1800
	M140	8000	3000	900	300	90
	M147	8000	1500	700	180	70
	M149	12000	12000	12000	8000	5000
	M155	12000	12000	8000	2000	400
	M166	12000	12000	10000	3000	1000
	M207	20000	10000	10000	5000	2000
	M233	10000	10000	3800	1800	500
	M269	12000	12000	8000	3000	1000
	M292	12000	10000	8000	2800	1000
	M329	12000	12000	12000	6000	4000
	M402	14000	5000	2800	600	200
	* L. panamensis PS strain genomic DNA.

## Sheet: Table S4
Table S4. Raw genotype data for all tested loci and Leishmania species.
ID	Species	Source	M75	M78	M80	M81	M140	M147	M149	M155	M166	M196	M202	M207	M233	M269	M292	M329	M402
Ps	L. panamensis	MHOM/PA/94/PSC-1 (reference strain CIDEP1)	258/270	336/336	255/255	332/332	254/254	207/207	300/300	317/317	206/206	300/300	318/318	321/321	237/237	327/327	249/249	232/232	135/135
P1	L. panamensis	MHOM/PA/2003/P1	264/264	336/336	255/255	332/332	260/260	210/210	300/312	317/317	206/206	288/288	300/300	333/333	222/222	327/327	249/249	232/232	130/130
P2	L. panamensis	MHOM/PA/??/P2	264/264	336/336	255/255	332/332	236/260	207/207	300/300	317/317	194/206	300/300	300/300	321/333	219/225	327/327	249/249	232/232	130/130
P3	L. panamensis	MHOM/PA/2002/P3	264/264	336/336	255/255	332/332	260/260	201/210	300/312	314/314	194/206	288/288	300/300	333/333	225/246	327/327	249/249	228/228	130/130
P4	L. panamensis	MHOM/PA/??/P4	264/264	336/336	255/255	329/332	260/263	201/201	300/300	314/314	194/194	288/288	300/300	333/333	231/231	327/327	249/249	228/228	130/130
P5	L. panamensis	MHOM/PA/??/P5	264/264	336/336	255/255	332/332	236/236	210/210	300/312	314/314	206/206	288/288	300/300	333/333	246/246	327/327	249/252	228/228	130/130
P6	L. panamensis	MHOM/PA/2003/P6	264/264	336/336	255/255	332/332	236/260	207/207	300/300	317/317	194/206	300/300	297/300	321/333	219/225	327/327	249/249	232/232	130/130
P7	L. panamensis	MHOM/PA/2010/P7	264/264	336/336	255/255	344/344	242/242	207/210	300/300	323/323	203/203	288/288	?/?	321/321	225/258	366/366	249/249	228/228	135/135
P8	L. panamensis	MHOM/PA/??/P8	264/264	336/336	246/246	332/332	260/260	201/201	300/312	314/314	194/194	300/300	309/309	333/333	204/204	327/327	252/252	228/228	135/135
P9	L. panamensis	MHOM/PA/??/P9	264/264	336/336	255/255	332/332	236/236	201/210	300/312	314/317	194/206	300/300	288/300	333/333	210/231	327/327	249/249	228/228	130/130
P10	L. panamensis	MHOM/PA/2001/P10	264/264	336/336	255/255	332/332	260/260	210/210	300/312	314/314	194/194	300/300	300/300	333/333	246/246	327/327	249/249	228/228	130/130
P11	L. panamensis	MHOM/PA/2002/P11	264/264	336/336	255/255	332/332	236/236	210/210	300/300	317/317	206/206	288/288	300/300	321/321	237/252	327/327	249/249	228/232	135/135
P12	L. panamensis	MHOM/PA/2001/P12	264/264	336/336	255/255	332/332	260/260	201/207	300/300	317/317	194/206	291/291	300/300	333/333	231/231	327/327	252/252	228/228	130/130
P13	L. panamensis	MHOM/PA/2001/P13	264/264	333/336	255/255	332/332	260/260	207/207	300/303	314/314	194/194	300/300	300/300	333/333	210/246	327/327	249/252	228/228	130/130
P14	L. panamensis	MHOM/PA/2002/P14	264/264	336/336	255/255	332/332	260/260	210/210	300/312	314/314	194/194	288/288	300/300	?/?	246/246	327/327	240/240	228/228	130/130
P15	L. panamensis	MHOM/PA/2002/P15	264/264	336/336	255/255	332/332	260/260	210/210	300/312	314/314	194/194	288/288	300/300	333/333	246/246	327/327	240/240	228/228	130/130
P16	L. panamensis	MHOM/PA/2001/ P16	264/264	336/336	255/255	332/332	260/260	201/201	288/300	317/317	206/206	300/300	300/300	333/333	225/225	327/327	249/249	228/228	130/130
P17	L. panamensis	MHOM/PA/??/P17	264/264	336/336	255/255	332/332	254/254	207/207	300/300	317/317	194/194	300/300	300/300	321/321	231/231	327/327	249/249	228/232	135/135
P18	L. panamensis	MHOM/PA/2001/ P18	264/264	336/339	237/255	341/341	236/236	192/210	300/300	323/323	203/203	288/288	300/300	324/324	267/300	333/351	249/249	232/232	130/140
P19	L. panamensis	MHOM/PA/2001/P19	264/264	336/336	255/255	332/332	260/260	207/207	288/300	317/317	206/206	300/300	300/300	333/333	225/231	327/327	249/249	228/228	130/130
P20	L. panamensis	MHOM/PA/2002/P20	264/264	336/339	255/255	332/338	245/254	207/207	300/300	317/317	200/203	300/300	300/300	321/321	267/273	330/330	240/240	228/232	135/135
P21	L. panamensis	MHOM/PA/2001/P21	264/264	336/336	255/255	329/332	260/260	201/201	288/300	317/317	206/206	288/288	300/300	333/333	222/225	327/327	249/249	228/228	130/130
P22	L. panamensis	MHOM/PA/2002/P22	264/264	336/336	255/255	347/347	248/260	201/210	294/300	314/317	203/203	288/288	288/297	321/321	195/201	342/342	249/249	228/228	130/130
P23	L. panamensis	MHOM/PA/2001/P23	264/264	336/339	237/255	341/341	248/248	192/210	300/300	323/323	203/203	300/300	300/300	324/324	267/267	333/351	249/249	232/232	130/140
P24	L. panamensis	MHOM/PA/??/P24	264/264	336/336	255/255	332/332	236/236	201/210	288/300	314/317	194/206	300/300	285/297	333/333	210/231	327/327	249/249	228/228	130/130
P25	L. panamensis	MHOM/PA/??/P25	264/264	336/336	255/255	332/332	236/236	201/207	300/312	314/314	206/206	288/288	300/300	333/333	210/210	327/327	252/252	228/228	130/130
P26	L. panamensis	MHOM/PA/??/P26	264/264	336/339	237/255	341/341	248/248	192/210	300/300	323/323	203/203	288/288	300/300	324/324	267/300	333/351	249/249	232/232	130/140
Mex	L. mexicana	IOC-L 561, MHOM/BZ/1982/BEL212	264/ 264	?/?	?/?	?/?	?/?	?/?	?/?	?/?	203/ 203	312/ 312	276/ 276	294/ 294	?/?	?/?	?/?	?/?	?/?
Doni	L. donovani	MHOM/SD/75/1246 Kartown3	264/ 264	?/?	?/?	184/ 184	?/?	?/?	288/ 288	?/?	203/ 203	?/?	?/?	297/ 297	?/?	?/?	?/?	?/?	?/?
W2	L. donovani	MHOM/IN/2006/WR-28013	?/?	?/?	?/?	184/ 184	?/?	?/?	?/?	?/?	203/ 203	?/?	?/?	297/ 297	?/?	?/?	?/?	?/?	?/?
W3	L. donovani	MHOM/SD/1980/Hansen-WR-3783	?/?	?/?	?/?	?/?	?/?	?/?	?/?	?/?	203/ 203	?/?	?/?	318/ 318	?/?	?/?	?/?	?/?	?/?
Ch2	L. infantum/chagasi	Reference strain CIDEP1	264/ 264	?/?	?/?	184/ 184	?/?	?/?	288/ 288	?/?	203/ 203	?/?	?/?	297/ 297	?/?	?/?	?/?	?/?	?/?
Ch5	L. infantum/chagasi	Reference strain CIDEP1	?/?	?/?	?/?	184/ 184	?/?	?/?	288/ 288	?/?	203/ 203	?/?	?/?	297/ 297	?/?	?/?	?/?	?/?	?/?
Ari	L. aristidesi	Reference strain CIDEP1	264/ 264	?/?	?/?	?/?	?/?	?/?	288/ 288	?/?	203/ 203	?/?	?/?	294/ 294	?/?	?/?	?/?	?/?	?/?
MajF	L. major	UFRJ4	264/ 264	?/?	?/?	311/ 311	?/?	?/?	?/?	?/?	203/ 203	?/?	276/ 276	273/ 273	?/?	?/?	?/?	?/?	?/?
Majw1	L. major	MHOM/SA/1991/WR-10883	264/ 264	?/?	?/?	311/ 311	?/?	?/?	303/ 303	?/?	203/ 203	?/?	276/ 276	273/ 273	?/?	?/?	244/ 252	?/?	?/?
Gc	L. guyanensis	MHOM/BR/1975/M4147	264/ 264	?/?	243/ 243	326/ 330	218/ 218	192/192	288/ 288	311/ 311	197/ 197	288/ 288	282/ 282	321/ 321	282/ 282	336/ 342	225/ 231	220/ 220	120/ 120
Gf	L. guyanensis	UFRJ, IOC/L 05654	264/ 264	?/?	243/ 243	326/ 330	218/ 218	192/192	288/ 288	311/ 311	200/ 200	288/ 288	282/ 282	321/ 321	234/ 234	336/ 342	225/ 231	220/ 220	120/ 120
Gw3	L. guyanensis	MHOM/GF/2010/WR-30173	261/ 261	?/?	252/ 252	328/ 328	218/ 218	183/183	288/ 291	311/ 311	200/ 200	288/ 288	312/ 312	318/ 318	234/ 234	324/ 324	219/ 228	224/ 224	120/ 120
Bra	L. braziliensis	IOC-L 566, MHOM/BR/1975/M29032	258/ 258	315/ 315	240/ 240	323/ 323	200/ 200	183/ 183	300/ 300	311/ 311	203/203	288/ 288	273/ 273	318/ 318	?/?	318/ 318	234/ 234	238/ 238	124/ 124
Per	L. peruviana	MHOM/PE/2005/WR-27713	255/ 264	315/ 315	246/ 246	317/ 317	200/ 200	183/ 183	300/ 300	308/ 308	203/ 203	288/ 288	273/ 273	318/ 318	?/?	315/ 315	237/ 237	223/ 223	124/ 124
Lain	L. lainsoni	IOC-L 1023, MHOM/BR/1981/M64262	264/ 264	?/?	240/ 240	329/ 347	212/212	?/?	352/ 352	302/ 302	194/ 197	282/ 282	282/ 285	309/ 309	189/ 189	315/ 315	?/?	172/ 172	115/ 115
1Centro de Investigación y Diagnóstico de Enfermedades Parasitarias, Facultad de Medicina, Universidad de Panamá
2Leishmania Type Culture Collection, Instituto Oswaldo Cruz
3Strain donated by Dr. Carmenza Spadafora
4 Strain donated by Dr. Marcelo Bozza, Universidade Federal de Rio de Janeiro

## Sheet: Table S5
Table S5. Amplification profiles of described panel of microsatellites in species other than L. panamensis.
Locus	Subgenus->	Leishmania									Viannia						Observations
	Species->	L. mexicana	L. donovani			L. infantum/chagasi		L. aristidesi	L. major		L. guyanensis			L. braziliensis	L. peruviana	L. lainsoni
	Strains->	Mex	Doni	W2	W3	Ch2	Ch5	Ari	MajF	Majw1	Gc	Gf	Gw3	Bra	Per	Lain
M75		OK	L	NA	NA	L	NA	OK	OK	OK	OK	OK	OK	OK	OK	OK
M78		NA	NA	NA	NA	NA	NA	NA	NA	NA	NA	NA	NA	OK	OK	NA
M80		NA	NA	NA	NA	NA	NA	NA	NA	NA	OK	OK	OK	OK	OK	OK
M81		NA	OR	OR	NA	OR	OR	NA	L	L	OK	OK	OK	OK	OK	OK	L. guyanensis, L. donovani and L. infantum/chagasi have allele sizes different from multiples of 3
M140		NA	NA	NA	NA	NA	NA	NA	NA	NA	OK	OK	OK	OK	OK	OK
M147		NA	NA	NA	NA	NA	NA	NA	NA	NA	OK	OK	OK	OK	OK	NA
M149		NA	L	NA	NA	L	L	L	NA	L	OK	OK	OK	OK	OK	OK	L. lainsoni has allele sizes different from multiples of 3
M155		NA	NA	NA	NA	NA	NA	NA	NA	NA	OK	OK	OK	OK	OK	OK
M166		L	L	L	L	L	L	L	L	L	OK	OK	OK	OK	OK	OK
M196		OK	NA	NA	NA	NA	NA	NA	NA	NA	OK	OK	OK	OK	OK	OK
M202		OK	NA	NA	NA	NA	NA	NA	OK	OK	OK	OK	OK	OK	OK	OK
M207		L	L	L	L	L	L	L	L	L	OK	OK	OK	OK	OK	OK
M233		NA	NA	NA	NA	NA	NA	NA	NA	NA	OK	OK	OK	NA	NA	OK
M269		NA	NA	NA	NA	NA	NA	NA	NA	NA	OK	OK	OK	OK	OK	OK
M292		NA	NA	NA	NA	NA	NA	NA	NA	L	OK	OK	OK	OK	OK	NA	L. major has allele sizes different from multiples of 3
M329		NA	NA	NA	NA	NA	NA	NA	NA	NA	OK	OK	OK	OK	OK	OR	L. braziliensis and L. peruviana have allele sizes different from multiples of 4
M402		NA	NA	NA	NA	NA	NA	NA	NA	NA	OR	OR	OR	OK	OK	OR	L. braziliensis and L. peruviana have allele sizes different from multiples of 5
OK: Robust amplification within the expected size range observed in L. panamensis
OR: Robust amplification out of the expected size range observed in L. panamensis
L: Very low signal within the expected size range observed in L. panamensis
NA: No amplification

## Sheet: Table S6
Table S6. P values for exact test of pairwise linkage disequilibrium, as estimated in Arlequin v3.5.1.3
	M75	M78	M80	M81	M140	M147	M149	M155	M166	M196	M202	M207	M233	M269	M292	M329
M78	1
M80	1	0.00135
M81	1	0.00385	0.02542
M140	0.09435	0.06113	0.20348	0
M147	0.37479	0.0003	0	0.00035	0.003
M149	1	0.07027	0.63945	0.3209	0.77764	0.04775
M155	0.82559	0.00759	0.0004	0	0	0.00025	0.00814
M166	0.69968	0.0009	0.00315	0	0	0.07781	0.06992	0
M196	1	1	1	1	1	1	1	1	1
M202	0.0018	0.9523	0.01134	0.01329	0.00944	0.38173	0.24523	0.02342	0.31845	1
M207	0.20173	0.00949	0.003	0	0	0	0.03147	0	0	1	0.20033
M233	0.13176	0.03766	0.0002	0	5e-05	0.0002	0.16152	0	0	1	0.00025	0
M269	1	0.00095	0.0031	0	0	0.0004	0.23574	0	0	1	0.00964	0	0
M292	1	0.34107	0.03621	0.17026	0.18	0.2254	0.33678	0.0427	0.01578	1	0.18495	0.002	0.01908	0.06558
M329	0.06458	0.01029	0.01059	5e-05	0.01833	0.0002	0.08251	5e-05	0.07062	1	0.19254	0	0	0.00095	0.02287
M402	0.10648	0.0005	0	0.0002	0	0.0005	0.49436	0.0016	0.01129	1	0.00594	0	5e-05	0	0.70278	0.01034
	Colored cells contain P values below 0.05.
	Forty comparison have P values below 0.00036 (Strict Bonferroni correction of 0.05 significant threshold for 136 tests).
	Expected significant comparisons by chance: 7
